# Supplementary material for: Soil data for mapping paludification in black spruce forests of eastern Canada
Source: Data Brief. 2018 Nov 29;21:2616–21. doi: 10.1016/j.dib.2018.11.131 (PMC6288461; doi:10.1016/j.dib.2018.11.131)
Supplement: Supplementary file 2 — Supplementary material. [file mmc2.xlsx]

## Sheet: Sheet1
LATITUDE	LONGITUDE	organic layer thickness (OLT in cm)
49.4503	-78.505	150
49.4557	-78.5003	130
49.551	-79.3142	115
49.4528	-78.5041	115
49.5561	-79.3119	100
49.5524	-79.3137	100
49.5552	-79.3115	100
49.5554	-79.3127	100
51.2523	-79.3683	99
51.2554	-79.3647	99
51.1371	-78.9699	99
50.7312	-79.1517	99
50.7325	-79.146	99
50.7615	-79.128	99
51.5877	-78.1047	99
51.5846	-78.101	99
51.7964	-77.6144	99
51.7968	-77.6082	99
51.728	-77.5561	99
51.731	-77.5523	99
50.4065	-78.9379	99
51.0808	-78.056	99
51.565	-77.6912	99
50.7833	-78.4539	99
50.7848	-78.4574	99
50.7852	-78.4585	99
50.7856	-78.4597	99
50.783	-78.453	99
50.3659	-79.0122	99
50.2672	-78.9849	99
50.542	-78.7077	99
50.6009	-78.6497	99
50.5666	-78.6164	99
50.268	-78.985	99
50.8324	-78.0203	99
50.2701	-78.9853	99
51.2676	-77.7454	99
50.7972	-78.1649	99
50.3178	-78.9053	99
50.3166	-78.8999	99
50.8386	-78.018	99
51.2302	-77.0536	99
50.4862	-78.5866	99
50.6762	-78.188	99
50.3698	-78.8151	99
50.2842	-79.1331	99
50.2875	-79.1365	99
50.4736	-78.4527	99
50.5552	-78.4165	99
51.0086	-77.772	99
50.5431	-78.3698	99
50.3672	-78.7491	99
50.4704	-78.4496	99
50.6015	-78.3279	99
50.0514	-78.8773	99
51.2499	-77.4959	99
50.0688	-79.1008	99
50.5442	-78.3735	99
50.4281	-78.4977	99
50.4248	-78.4953	99
50.5705	-77.8571	99
51.0188	-77.6164	99
49.8547	-79.0204	99
49.8545	-79.0183	99
50.2499	-79.1341	99
50.1014	-78.1698	99
50.2469	-79.1366	99
49.9513	-77.8962	99
50.6966	-77.6911	99
49.9484	-77.8925	99
49.7864	-77.8204	99
49.8062	-79.4448	99
51.0114	-77.6159	99
50.0265	-78.0648	99
50.5302	-78.0504	99
50.8589	-77.6528	99
49.6518	-79.3913	99
49.7167	-79.1662	99
50.0371	-77.6072	99
50.0379	-77.6077	99
49.4306	-79.0004	99
49.3	-77.3832	99
49.7997	-78.8833	99
50.067	-76.8174	99
50.688	-76.3281	99
49.2869	-77.306	99
49.8608	-78.1013	99
49.8582	-78.0952	99
50.5349	-78.0815	99
49.7966	-78.8791	99
48.718	-79.3553	99
48.8463	-79.2579	99
48.826	-79.4979	99
48.8279	-79.2704	99
50.1679	-76.6109	99
49.5776	-78.979	99
48.7166	-79.3498	99
48.8291	-79.4992	99
49.7868	-78.2125	99
48.6416	-79.4001	99
48.6083	-79.2422	99
50.6843	-76.322	99
49.915	-78.4399	99
48.9315	-79.4978	99
48.8502	-79.2548	99
48.8234	-79.4967	99
48.8292	-79.2695	99
48.6073	-79.2458	99
49.696	-77.7384	99
49.9213	-77.9214	99
50.6164	-77.722	99
49.6956	-77.7368	99
50.9457	-77.6385	99
49.6666	-77.2672	99
48.7918	-79.4718	99
49.6062	-77.4204	99
48.3901	-78.8747	99
48.8005	-79.337	99
49.7994	-78.1626	99
48.8513	-79.2539	99
50.6181	-77.7213	99
50.5558	-77.5535	99
49.4699	-79.0058	99
48.7803	-79.4751	99
48.7875	-79.473	99
48.6469	-79.1655	99
48.7764	-79.4745	99
48.3911	-78.8773	99
48.395	-78.8868	99
48.2946	-79.3434	99
48.9222	-79.4202	99
48.7582	-79.2069	99
48.3919	-78.8793	99
49.6509	-78.5425	99
49.4872	-79.1534	99
48.8504	-79.48	99
48.7834	-79.4742	99
50.0078	-78.5671	99
50.5816	-76.3746	99
49.4012	-79.0114	99
50.9454	-77.6319	99
48.7989	-79.3365	99
49.1882	-79.3159	99
49.5051	-79.2772	99
48.8271	-79.0008	99
49.4789	-76.255	99
48.394	-78.8844	99
49.1879	-79.3172	99
49.4672	-76.266	99
49.4006	-78.7748	99
49.4837	-79.1493	99
49.6859	-78.2874	99
48.9208	-79.4173	99
48.5739	-79.2128	99
48.9689	-77.0572	99
48.5904	-79.3968	99
48.5911	-79.3951	99
49.4146	-78.5115	99
49.7171	-75.9832	99
48.8824	-79.2844	99
49.401	-78.4886	99
48.8425	-79.3667	99
48.6737	-79.0935	99
49.0414	-79.1777	99
48.8814	-79.2832	99
49.4719	-76.2594	99
49.5561	-79.278	99
50.6698	-76.2234	99
49.3887	-78.7615	99
48.8429	-79.3634	99
48.8423	-79.3709	99
49.4714	-76.2584	99
49.8041	-78.8426	99
49.0436	-79.1766	99
49.59	-79.0842	99
48.4482	-78.9721	99
48.4445	-78.4711	99
48.8432	-79.3606	99
48.3321	-78.7791	99
50.5628	-77.5639	99
48.7994	-78.8827	99
49.0086	-79.0641	99
49.1409	-79.1905	99
48.3379	-78.7629	99
50.0692	-76.8775	99
49.7216	-75.9875	99
49.2264	-79.242	99
49.1072	-76.7961	99
48.6969	-79.1333	99
49.2867	-79.4903	99
49.2655	-76.5784	99
48.7777	-79.4212	99
48.6867	-77.981	99
48.808	-78.7733	99
49.276	-79.4756	99
48.4871	-78.2939	99
49.4414	-79.2916	99
48.2946	-78.1445	99
49.7181	-75.9463	99
48.9168	-79.2702	99
49.2761	-79.4744	99
48.5111	-78.4456	99
48.2954	-78.1476	99
48.5234	-79.4621	99
48.9184	-79.2687	99
49.2757	-79.4797	99
48.7238	-77.7966	99
48.7247	-77.7967	99
49.3352	-78.7282	99
48.9277	-79.2936	99
48.7937	-79.411	99
48.9446	-78.9918	99
48.1701	-77.7873	99
49.541	-76.1617	99
48.6961	-78.9331	99
48.9034	-79.1935	99
48.7661	-79.4141	99
48.9223	-79.265	99
48.9194	-79.2678	99
48.6334	-78.8996	99
48.8779	-79.1305	99
48.3234	-79.0386	99
48.1489	-77.7013	99
49.0338	-76.9061	99
48.3007	-78.2214	99
48.5112	-78.4469	99
48.7069	-78.055	99
48.3261	-79.0377	99
48.3356	-78.7694	99
48.8012	-79.3664	99
48.9043	-79.1173	99
48.9599	-78.3121	99
48.7335	-78.2331	99
48.9298	-79.2908	99
48.943	-78.9909	99
48.8001	-79.3642	99
48.5054	-78.3559	99
49.6581	-76.0025	99
48.9391	-79.2922	99
48.2885	-78.1732	99
48.1903	-77.6258	99
48.9575	-79.0276	99
49.2633	-79.2501	99
48.7188	-78.1088	99
49.4048	-76.1669	99
49.4745	-75.9351	99
48.9699	-79.491	99
49.2966	-78.3428	99
48.7072	-78.0684	99
48.9158	-77.9616	99
48.3968	-79.0294	99
48.7124	-78.1754	99
48.7705	-77.8898	99
48.7717	-77.8906	99
49.2976	-78.345	99
48.3473	-78.5129	99
48.6051	-78.869	99
48.8431	-77.1214	99
49.4683	-76.0855	99
49.469	-76.0845	99
50.6719	-76.7834	99
48.638	-78.7679	99
49.3226	-79.1833	99
48.6802	-78.2207	99
48.9386	-79.2333	99
48.6543	-78.6591	99
51.6286	-75.8561	99
50.6718	-76.7848	99
49.5104	-76.191	99
49.4787	-75.9372	99
48.7706	-78.7237	99
48.6801	-78.2231	99
48.5874	-78.8549	99
48.2781	-77.5586	99
49.4813	-75.9385	99
48.6804	-78.2149	99
48.6805	-78.2132	99
48.6805	-78.2114	99
49.4577	-76.0674	99
50.782	-75.458	99
49.5694	-75.6886	99
48.3434	-79.0269	99
50.0591	-76.0675	99
48.3006	-79.1169	99
48.9148	-78.7227	99
48.9413	-79.216	99
48.629	-78.1271	99
48.8055	-77.7151	99
48.7272	-77.1526	99
48.7799	-77.7119	99
49.7131	-75.935	99
49.1513	-76.9433	99
48.7009	-78.847	99
48.906	-78.7044	99
49.3865	-79.2476	99
48.0275	-78.7639	99
49.9145	-76.1202	99
48.8703	-78.7027	99
48.5893	-78.6591	99
48.6415	-78.3648	99
48.4906	-78.0217	99
48.7297	-77.1512	99
48.694	-77.1886	99
48.1495	-78.7984	99
49.4157	-76.1664	99
48.7006	-78.8481	99
51.9669	-75.6143	99
49.5849	-75.5329	99
48.7658	-78.0386	99
49.1659	-76.9186	99
49.528	-75.7431	99
49.5858	-75.5327	99
48.7987	-79.4151	99
48.6923	-77.098	99
48.5455	-77.4188	99
48.2544	-77.5069	99
48.2536	-77.5066	99
48.591	-78.665	99
48.5447	-77.4194	99
49.1716	-79.0753	99
48.9829	-79.4031	99
48.566	-78.8213	99
49.7599	-76.5596	99
48.3504	-78.6332	99
48.5251	-78.2153	99
49.1717	-79.0725	99
48.8241	-78.4723	99
48.469	-77.6028	99
48.0313	-77.3536	99
49.3219	-76.2042	99
48.5306	-77.4449	99
49.3053	-76.2245	99
48.8826	-78.9107	99
48.5293	-77.4295	99
49.4808	-76.204	99
48.5312	-77.4388	99
48.6819	-77.1322	99
48.8234	-78.4715	99
50.7511	-76.4414	99
50.6969	-75.6958	99
50.7399	-75.1205	99
48.949	-78.877	99
48.5291	-77.4281	99
49.6592	-76.1908	99
49.658	-75.772	99
49.7376	-76.0798	99
49.4231	-78.469	99
48.909	-78.9102	99
48.5309	-77.4422	99
48.3601	-77.438	99
49.4834	-75.6749	99
48.168	-77.4496	99
48.7093	-77.0946	99
48.6196	-78.1947	99
48.9665	-78.9145	99
48.6385	-76.8874	99
48.4114	-77.4539	99
49.3002	-76.1818	99
49.5026	-76.1159	99
48.6637	-78.8074	99
48.3589	-78.1849	99
49.4845	-76.148	99
48.0115	-77.3405	99
48.9421	-78.6088	99
49.5199	-75.4365	99
48.4394	-77.452	99
48.4388	-77.4537	99
49.4843	-75.676	99
48.1971	-77.2712	99
48.3591	-78.1899	99
48.3975	-77.5454	99
49.3537	-76.0969	99
48.7689	-78.5856	99
48.3602	-78.1832	99
49.6629	-75.7775	99
49.4981	-75.4242	99
49.3015	-76.176	99
48.4623	-77.7301	99
48.4619	-77.7274	99
48.3531	-77.4039	99
49.668	-76.1963	99
50.1799	-75.9219	99
48.5152	-79.146	99
48.516	-79.1432	99
48.7686	-78.5943	99
48.0014	-77.8512	99
48.7263	-78.7007	99
49.6671	-76.1957	99
48.9382	-78.5943	99
48.4492	-77.405	99
49.4994	-77.1435	99
48.44	-77.4408	99
48.4481	-77.4056	99
48.1379	-78.1729	99
48.9378	-78.5928	99
48.7687	-78.5924	99
48.6305	-77.9105	99
48.6287	-77.9116	99
49.5928	-75.5394	99
49.8093	-75.3663	99
48.2296	-77.0182	99
49.5	-77.1494	99
48.1495	-76.9433	99
49.826	-75.4909	99
49.8233	-75.4358	99
49.5938	-75.5408	99
48.1831	-76.855	99
49.3788	-75.8704	99
50.8135	-75.1666	99
48.2592	-78.691	99
49.3799	-75.8687	99
48.6339	-77.9083	99
49.8202	-75.4042	99
51.4668	-74.1355	99
48.2582	-78.6906	99
48.1498	-76.9452	99
49.8193	-75.4053	99
49.9209	-75.4382	99
48.1509	-76.951	99
48.1507	-76.9498	99
48.5537	-77.5164	99
49.8264	-75.6496	99
49.4148	-75.3362	99
48.5535	-77.5164	99
49.3817	-75.8655	99
48.731	-78.6367	99
51.5999	-74.7662	99
49.4137	-75.3372	99
50.7195	-75.1183	99
48.5298	-79.0382	99
48.0351	-77.5405	99
49.4314	-75.414	99
49.4305	-75.4135	99
48.3361	-78.3952	99
49.4748	-75.364	99
49.4728	-75.3677	99
49.4754	-75.3627	99
50.0103	-75.5113	99
50.6803	-75.8411	99
49.545	-75.0341	99
49.7996	-75.8409	99
49.5891	-75.197	99
49.6784	-75.3417	99
50.7954	-75.6832	99
50.7949	-75.6826	99
51.9189	-74.3922	99
49.9797	-75.2676	99
48.3525	-77.7301	99
48.9049	-76.932	99
49.4037	-75.7739	99
50.1049	-75.4692	99
48.4131	-77.9124	99
49.9376	-75.8071	99
50.9364	-75.4378	99
48.1725	-77.2038	99
49.7342	-75.2643	99
49.6796	-75.3378	99
50.0661	-75.1063	99
49.5658	-75.63	99
49.8837	-74.9228	99
49.7328	-75.2637	99
49.7201	-74.9762	99
49.7058	-74.7674	99
49.819	-75.6135	99
50.0596	-75.1066	99
49.7415	-74.853	99
48.2614	-76.7709	99
49.2397	-76.1625	99
48.356	-77.7893	99
48.3477	-77.0545	99
49.4674	-74.9109	99
49.3329	-75.2488	99
50.1132	-75.0823	99
50.1749	-75.349	99
49.8798	-74.9148	99
48.3578	-77.7897	99
49.4707	-74.8142	99
50.0442	-74.828	99
48.359	-77.79	99
49.0584	-76.1506	99
49.5663	-75.3368	99
48.9127	-76.9181	99
49.5208	-75.2283	99
50.1941	-75.014	99
49.5227	-75.2284	99
50.0471	-74.8452	99
50.0454	-74.8354	99
49.5687	-75.3736	99
49.1313	-76.3695	99
49.8281	-74.9838	99
49.6336	-74.5496	99
48.3529	-77.0481	99
49.587	-74.6682	99
49.3406	-75.5166	99
49.5855	-74.6709	99
49.3166	-74.8353	99
50.8308	-74.8207	99
50.0426	-74.6191	99
49.535	-74.5489	99
49.5924	-74.716	99
49.5724	-75.3651	99
49.5718	-75.3669	99
48.1609	-76.6277	99
49.4075	-74.6271	99
50.2933	-75.038	99
50.0438	-74.6201	99
49.6481	-74.7927	99
50.0506	-74.5782	99
50.1519	-74.4269	99
49.2011	-75.4012	99
50.1454	-74.4377	99
50.1442	-74.4364	99
50.0378	-74.6474	99
49.9802	-74.5688	99
50.8736	-74.6231	99
48.3714	-79.4931	99
49.4058	-74.6232	99
50.0389	-74.6489	99
49.9829	-74.5744	99
50.8979	-74.6341	99
49.7074	-74.5324	99
49.7873	-76.0297	99
49.7083	-74.531	99
49.7096	-74.529	99
50.1481	-74.4408	99
50.6957	-74.7743	99
49.1849	-75.8171	99
50.101	-74.5839	99
50.6364	-76.0812	99
49.7126	-74.5241	99
49.9262	-74.2521	99
49.9254	-74.2527	99
49.6748	-74.3393	99
50.13	-74.3426	99
49.784	-74.9001	99
49.5957	-74.2714	99
49.9098	-74.4452	99
49.9133	-74.4811	99
48.4827	-76.1384	99
49.3175	-75.0683	99
49.1238	-75.3794	99
49.6844	-74.5095	99
49.9134	-74.4486	99
49.1227	-75.385	99
49.1983	-75.4181	99
48.7235	-75.794	99
48.4836	-76.1328	99
49.0301	-75.3966	99
49.9147	-74.4818	99
49.2698	-74.8625	99
48.5446	-75.606	99
49.2091	-78.9635	99
50.3588	-74.6854	99
49.7862	-74.9	99
48.5973	-75.8071	99
48.7219	-75.745	99
48.8998	-75.7164	99
48.6195	-75.7459	99
48.5441	-75.608	99
48.9646	-75.5686	99
48.6102	-75.9251	99
48.5357	-76.3664	99
49.3875	-74.1042	99
49.1836	-74.1499	99
48.0369	-76.634	99
48.0375	-76.6324	99
48.4608	-75.6126	99
48.6871	-75.7694	99
48.7221	-75.7415	99
49.4522	-74.4393	99
48.4258	-75.6745	99
48.3594	-76.414	99
48.7133	-75.9764	99
48.6455	-76.2017	99
50.1737	-74.1245	99
49.1671	-74.066	99
49.453	-74.4419	99
50.7132	-74.8737	99
50.5038	-74.3727	99
50.1739	-74.1297	99
50.6312	-76.0148	99
49.1622	-75.4718	99
49.6503	-74.3422	99
49.4573	-74.4441	99
48.3697	-75.9666	99
49.0767	-75.3716	99
49.2503	-75.0506	99
49.366	-74.2988	99
49.0789	-74.0283	99
49.0953	-75.3392	99
48.902	-75.447	99
49.7095	-74.3734	99
48.8006	-76.5503	99
49.2337	-74.8661	99
49.1605	-75.0691	99
50.1361	-74.0935	99
50.1371	-74.0927	99
49.1213	-74.1643	99
48.4205	-75.837	99
49.8823	-74.3908	99
49.0945	-75.3398	99
50.0023	-74.1025	99
48.9328	-76.0324	99
48.4966	-75.4641	99
49.0047	-75.2713	99
49.1438	-75.0808	99
49.1855	-74.4093	99
49.6723	-74.3179	99
50.4343	-74.6305	99
49.1203	-74.1637	99
48.7239	-76.6046	99
48.3556	-75.0981	99
49.3321	-74.1096	99
48.5486	-76.5207	99
48.6236	-75.2748	99
50.6417	-75.0816	99
48.0583	-76.3911	99
48.6075	-76.6443	99
48.6065	-76.6447	99
48.5995	-76.6429	99
48.5416	-75.2499	99
49.0886	-74.0859	99
49.2661	-74.859	99
49.4307	-74.0586	99
48.1619	-79.4669	99
48.5243	-75.286	99
49.0031	-75.265	99
48.5424	-75.2466	99
48.2701	-75.1639	99
48.3129	-76.0726	99
48.4297	-76.4042	99
49.0783	-75.3602	99
48.8801	-75.3633	99
48.4423	-75.5394	99
48.1666	-75.1797	99
48.3312	-75.4379	99
48.5083	-75.4548	99
49.1672	-74.566	99
49.6754	-74.1962	99
48.5665	-76.532	99
49.6319	-74.1157	99
49.2117	-74.9519	99
48.6916	-74.9539	99
50.2035	-74.0574	99
48.099	-76.7577	99
48.0898	-75.257	99
49.6746	-74.1948	99
48.167	-75.1754	99
48.5093	-75.4623	99
48.2259	-74.5958	99
48.3591	-75.4519	99
48.2472	-75.0981	99
50.0205	-74.1038	99
48.4663	-75.4307	99
48.3158	-75.4464	99
48.2148	-75.5089	99
48.7155	-75.0785	99
50.0174	-74.105	99
48.3542	-75.6511	99
48.3536	-75.6522	99
49.262	-75.841	99
48.102	-76.7591	99
50.1187	-74.1077	99
48.6	-76.636	99
48.3913	-75.5634	99
48.3383	-75.7081	99
48.3371	-75.7084	99
48.235	-75.2689	99
48.2277	-75.0618	99
49.5992	-74.0404	99
48.7161	-75.0846	99
48.6459	-74.6423	99
49.2588	-75.8362	99
49.183	-74.7604	99
48.9011	-75.1833	99
48.8526	-74.5029	99
48.0448	-76.7701	99
48.834	-75.8715	99
50.2204	-74.0785	99
50.2212	-74.079	99
48.2713	-75.6154	99
48.2645	-75.2264	99
48.2792	-74.9343	99
48.7301	-75.3596	99
50.6317	-75.0715	99
50.7053	-74.5757	99
50.135	-74.1212	99
48.972	-74.2066	99
48.0089	-75.2868	99
48.2532	-75.2872	99
48.3113	-75.6456	99
50.6316	-75.0735	99
50.1342	-74.1218	99
48.4317	-76.585	99
48.6501	-75.3227	99
48.9781	-75.1788	99
49.1025	-74.9438	99
48.4155	-76.3946	99
48.1431	-75.2793	99
50.6094	-74.0634	99
48.5203	-75.1599	99
48.9672	-74.3766	99
49.0432	-74.5742	99
48.967	-75.1153	99
48.0288	-76.094	99
48.0364	-75.2689	99
48.1607	-75.4321	99
48.6507	-75.3202	99
48.3171	-74.6381	99
48.4677	-76.5856	99
49.0427	-74.4506	99
49.7389	-74.1401	99
49.6049	-74.1054	99
48.537	-76.8931	99
48.4117	-75.1757	99
48.2581	-74.7345	99
49.7451	-74.1257	99
50.6064	-74.0362	99
48.0447	-75.4238	99
49.7407	-74.1353	99
50.0207	-74.1318	99
48.8369	-75.8579	99
48.1889	-75.908	99
49.0404	-74.0718	99
48.9703	-74.3546	99
49.2611	-74.6493	99
48.2661	-75.3501	99
49.1346	-74.7907	99
48.2362	-76.0509	99
48.1335	-75.3704	99
48.0727	-75.5638	99
49.669	-74.1854	99
50.0998	-74.0369	99
48.3355	-74.7857	99
48.0663	-75.55	99
48.1355	-75.4195	99
48.9735	-74.3049	99
48.4357	-75.3353	99
48.0732	-75.5046	99
48.0334	-75.848	99
48.1342	-75.372	99
48.0718	-75.5057	99
48.213	-75.3589	99
49.0133	-74.8454	99
49.1701	-74.6791	99
48.0045	-75.7043	99
48.8633	-75.1795	99
48.1193	-75.8461	99
48.3418	-76.0215	99
48.0549	-76.1585	99
48.2129	-75.8609	99
48.0048	-75.7123	99
48.1955	-75.5429	99
48.1917	-75.8277	99
48.1154	-75.8462	99
50.0904	-75.1388	99
50.623	-75.1038	99
48.1138	-75.8466	99
48.0069	-75.7433	99
48.1149	-75.8753	99
48.0638	-75.8384	99
48.1978	-76.0522	99
48.5451	-75.1544	99
49.0454	-74.8058	99
48.0031	-76.1862	99
48.0982	-76.3469	99
48.026	-76.4118	99
48.0986	-76.348	99
48.0104	-75.7758	99
48.1661	-74.8482	99
48.2554	-75.3663	99
48.2053	-75.7956	99
48.8419	-75.1294	99
48.8941	-75.0217	99
49.0112	-74.8594	99
48.8041	-75.2089	99
48.0379	-76.2083	99
48.0332	-76.5994	99
49.0522	-74.6427	99
48.1019	-76.1558	99
48.8353	-74.2112	99
48.8324	-74.2079	99
49.1207	-74.9002	99
48.0262	-76.3312	99
48.0932	-76.2874	99
49.8153	-78.5978	98
49.9306	-75.8647	98
51.2124	-74.2252	98
50.0038	-74.8589	98
48.9399	-75.655	98
48.9655	-74.7164	98
50.7336	-79.1838	97
51.3418	-78.0924	97
49.5451	-75.3193	96
49.1998	-75.4264	96
51.426	-79.0469	95
51.1991	-78.4656	95
50.4059	-78.9369	95
50.7035	-77.0971	95
50.414	-78.0556	95
50.4696	-78.2846	95
50.2969	-78.5682	95
50.147	-78.5169	95
49.5527	-79.3147	95
49.5765	-78.3894	95
49.7203	-75.9798	95
48.7713	-78.7227	95
48.4898	-78.0247	95
48.76	-78.0295	95
48.8355	-78.5172	95
48.1489	-76.9403	95
48.0359	-77.2707	95
49.252	-75.2432	95
49.3488	-74.6007	95
50.0178	-74.107	95
48.2759	-74.8958	95
49.1836	-74.7661	95
48.0755	-76.9277	94
49.8261	-75.6136	94
49.5292	-75.2289	94
51.7061	-77.3695	92
51.0217	-76.6083	92
49.6891	-78.9227	92
48.4107	-77.4531	92
49.4045	-74.6203	92
51.7014	-77.382	90
50.1331	-77.9036	90
48.826	-79.2717	90
49.6682	-75.9646	90
49.8014	-78.8322	90
49.4543	-78.5026	90
48.7908	-78.4459	90
48.695	-77.1874	90
48.2853	-77.4812	90
49.822	-75.4357	90
48.0347	-77.27	90
48.5501	-77.7911	90
50.0194	-75.5393	90
51.3853	-75.8491	90
51.3634	-75.9257	90
49.8244	-75.5675	90
49.4674	-75.5565	90
48.8661	-76.762	90
49.1166	-76.357	90
50.1931	-75.0121	90
50.0867	-74.3318	90
49.0734	-74.0404	90
48.5644	-75.4718	90
49.6718	-74.1874	90
48.0915	-75.978	90
48.9832	-74.8843	90
50.0513	-78.8843	88
48.6731	-77.6981	88
48.5516	-77.7917	88
49.935	-75.8044	88
48.3378	-76.6801	88
49.148	-74.0512	88
48.5798	-75.0062	88
50.0945	-75.2	88
49.4027	-78.8546	87
48.3827	-76.7592	87
51.2192	-76.9451	86
51.9007	-76.4555	86
49.4649	-78.5299	86
48.8482	-76.786	86
51.9613	-78.2564	85
50.8417	-78.0169	85
50.2649	-79.3892	85
50.0514	-78.8807	85
49.8802	-79.4348	85
49.7885	-77.8978	85
49.5596	-79.3899	85
49.8048	-78.171	85
48.6126	-79.3211	85
48.021	-77.5491	85
50.8082	-74.9456	85
48.1073	-78.5491	85
50.4145	-75.5285	85
49.7713	-74.9414	85
49.4019	-74.6147	85
49.5884	-74.268	85
48.4849	-75.643	85
49.0124	-75.5337	85
48.3192	-77.7173	85
50.0856	-74.1479	85
48.2337	-75.2224	85
48.8995	-74.2833	85
51.308	-76.691	84
48.9734	-79.0977	84
49.9284	-75.964	84
49.6548	-78.5324	83
48.6834	-78.8654	83
49.4576	-78.5212	83
48.4432	-77.4405	83
48.3611	-77.7905	83
51.4917	-78.3439	82
50.5702	-77.8586	82
50.2095	-78.2471	82
49.1798	-75.7507	82
48.5858	-75.4887	82
48.7296	-74.7113	82
49.0419	-75.1655	82
49.6576	-79.3892	81
48.1833	-76.8562	81
50.5337	-78.8535	80
50.8517	-77.8026	80
49.9678	-78.9209	80
50.31	-78.3552	80
50.0241	-78.0758	80
49.7754	-79.4378	80
50.796	-77.3375	80
50.2673	-79.333	80
50.0405	-77.6088	80
49.501	-78.9936	80
50.3615	-76.6534	80
49.6842	-77.6708	80
49.4945	-79.3042	80
50.5611	-77.5614	80
49.1068	-76.7973	80
49.4616	-78.539	80
49.464	-78.5378	80
48.0832	-78.0824	80
48.6004	-78.0331	80
49.9143	-76.1126	80
48.7725	-78.7212	80
48.2788	-77.5554	80
48.2863	-77.4774	80
48.3087	-77.1817	80
49.6296	-75.1758	80
48.0617	-76.915	80
49.5498	-77.0404	80
49.5367	-74.5489	80
49.3919	-75.5393	80
49.6124	-74.3015	80
50.6426	-75.0841	80
48.7488	-75.4827	80
48.5989	-76.6482	80
48.2814	-76.1869	80
48.9904	-75.4388	80
48.9938	-75.4378	80
48.5377	-74.8915	80
48.3952	-75.4478	80
48.48	-76.9455	80
48.0687	-75.3315	80
48.6177	-75.3539	80
48.4671	-76.9487	80
50.6102	-74.0382	80
48.1074	-75.9537	80
48.9689	-74.0242	80
48.2084	-76.1164	80
48.0509	-76.0108	80
48.0515	-76.0104	80
50.8789	-77.3523	79
50.6724	-76.7742	79
48.0727	-76.9301	79
49.4558	-78.5177	78
49.2494	-75.2415	78
48.5485	-75.8911	78
48.2512	-74.7396	78
48.818	-75.8442	78
49.654	-78.5343	77
49.1702	-76.8462	77
49.4538	-78.5024	77
49.453	-78.5005	77
49.4974	-75.4234	77
51.5956	-75.7225	77
48.8643	-75.1819	77
51.0308	-77.4958	76
49.6102	-76.1283	76
49.9446	-75.9368	76
48.9141	-76.9169	76
48.3102	-76.0884	76
51.8961	-78.1823	75
51.9171	-77.905	75
50.8407	-78.0172	75
50.6027	-78.3339	75
51.2411	-77.4312	75
50.4211	-78.0521	75
50.0372	-78.228	75
49.8541	-79.0108	75
50.1426	-77.1267	75
49.6507	-79.3917	75
49.6975	-77.7447	75
49.606	-77.4218	75
50.2304	-77.1263	75
50.7021	-75.8651	75
49.4775	-78.8996	75
49.1184	-79.2612	75
49.592	-79.0807	75
49.5944	-79.3023	75
49.5885	-78.7312	75
49.5998	-78.1504	75
49.4642	-78.5366	75
49.0909	-79.108	75
49.4557	-78.4989	75
49.4847	-76.2147	75
49.293	-76.4557	75
49.8484	-76.1388	75
48.9872	-78.5614	75
48.6373	-77.9061	75
50.1813	-76.1778	75
49.6294	-75.1741	75
48.9319	-78.8779	75
48.0339	-78.533	75
50.1077	-75.4635	75
49.5888	-76.8972	75
49.5308	-75.229	75
48.2283	-76.5653	75
50.463	-74.6545	75
50.5236	-74.5154	75
49.7414	-74.3848	75
49.9144	-74.4496	75
48.7224	-75.7335	75
49.1825	-74.1555	75
49.3261	-74.9543	75
49.2011	-74.0789	75
48.2822	-76.1879	75
48.7306	-75.374	75
48.6612	-74.7852	75
49.0332	-74.0635	75
50.096	-74.0395	75
48.198	-75.5575	75
51.8878	-76.6715	74
49.855	-79.0261	74
50.2401	-79.419	74
49.9199	-78.2121	74
48.6872	-78.8654	74
50.0438	-74.8253	74
49.8182	-75.6279	74
49.0142	-75.5423	74
49.2017	-75.0579	74
50.4202	-78.0525	73
49.6925	-78.9285	73
49.7587	-78.4952	73
48.2431	-75.2385	73
48.9301	-74.0584	73
51.035	-77.8743	72
50.0513	-78.8884	72
50.8798	-77.3611	72
50.9227	-77.1311	72
50.3566	-78.3647	72
50.1486	-79.1998	72
50.2064	-78.247	72
49.9731	-77.6432	72
50.4986	-77.6752	72
49.6076	-77.4131	72
50.154	-79.4964	72
49.878	-74.3856	72
50.6747	-78.1879	71
50.9757	-76.5074	71
50.0815	-77.4041	71
49.656	-79.3899	71
50.5274	-78.0465	71
50.8564	-77.6532	71
49.8592	-78.0976	71
49.6897	-78.9238	71
49.5333	-75.278	71
48.8677	-75.6782	71
48.6876	-75.4496	71
50.5478	-78.7089	70
51.2784	-76.8317	70
50.1855	-78.0662	70
50.4114	-78.0569	70
50.5181	-77.894	70
50.101	-78.171	70
50.1	-78.1742	70
50.3128	-78.3451	70
50.0666	-78.4838	70
49.9884	-77.443	70
48.766	-79.2227	70
48.731	-79.4412	70
49.8145	-78.5969	70
50.9717	-77.6283	70
50.9457	-77.6409	70
49.886	-76.7902	70
49.0417	-77.2321	70
50.6669	-76.5664	70
49.6406	-76.7742	70
49.6867	-78.2866	70
50.3344	-76.9425	70
49.4868	-78.3607	70
49.5914	-79.0818	70
50.5604	-77.5604	70
48.939	-78.9927	70
49.0505	-79.205	70
48.0819	-78.8204	70
48.7716	-77.0488	70
49.1637	-78.2354	70
49.4795	-75.9377	70
49.2035	-76.7865	70
49.5946	-75.7857	70
48.0617	-78.8048	70
48.3399	-78.0573	70
48.6272	-78.7975	70
48.9184	-79.1868	70
48.9853	-79.4022	70
48.8252	-78.4735	70
48.2255	-78.7078	70
48.027	-78.2757	70
48.1419	-77.1593	70
48.7253	-78.7018	70
50.7915	-75.679	70
50.1392	-74.9601	70
50.881	-74.6958	70
50.877	-74.6998	70
50.4269	-74.6203	70
50.4279	-74.6216	70
49.303	-74.1407	70
48.667	-75.4964	70
48.6119	-75.9197	70
48.4076	-76.2107	70
48.4098	-75.5545	70
49.3152	-74.0728	70
50.2048	-74.0562	70
48.4378	-76.913	70
48.2474	-74.845	70
48.2764	-75.7343	70
48.1664	-75.8151	70
48.7026	-76.5042	70
48.9819	-74.8852	70
51.7125	-77.859	69
50.5345	-78.1271	69
50.7823	-77.1442	69
50.1329	-77.9023	69
50.3479	-77.0862	69
49.4634	-76.3845	69
49.4597	-78.5247	69
50.4369	-76.1592	69
49.7495	-74.4243	69
49.3896	-74.0744	69
49.1688	-74.5397	69
50.5457	-78.3786	68
50.3134	-78.3434	68
50.5177	-77.457	68
48.8501	-79.0664	68
49.0041	-79.0629	68
49.4549	-78.5042	68
48.6385	-78.43	68
48.8224	-77.01	68
48.8254	-76.8142	68
48.3728	-79.1161	68
48.3093	-77.1807	68
49.8391	-75.814	68
49.4326	-77.1319	68
48.16	-76.6277	68
50.1724	-74.131	68
50.592	-74.8032	68
49.2756	-74.0459	68
48.093	-75.963	68
50.6601	-78.6425	67
50.6018	-77.1102	67
49.607	-77.4162	67
49.5624	-78.7163	67
49.6457	-78.694	67
49.6131	-76.1287	67
50.7903	-75.3943	67
50.17	-75.1337	67
49.0519	-75.8462	67
50.4372	-79.0054	66
50.3615	-79.0173	66
50.571	-77.8538	66
50.7392	-76.9513	66
50.0257	-78.0683	66
50.4698	-77.5658	66
48.317	-75.8664	66
48.9683	-74.812	66
48.8373	-75.0959	66
51.4789	-78.6475	65
50.8345	-78.8731	65
50.5499	-79.1309	65
51.469	-77.6622	65
50.9004	-77.9597	65
50.8995	-77.9532	65
50.3756	-78.8107	65
50.5519	-78.413	65
49.9943	-77.7524	65
50.8499	-77.6544	65
50.096	-78.6991	65
50.0657	-78.4849	65
50.3137	-78.3421	65
50.7066	-77.683	65
50.9727	-77.6358	65
49.8321	-77.0863	65
49.8629	-76.7193	65
50.7812	-77.6317	65
49.7951	-76.9143	65
50.9729	-76.8356	65
49.9192	-78.427	65
48.84	-79.263	65
49.8587	-78.0964	65
49.6989	-79.0168	65
49.5304	-79.0038	65
49.6078	-77.4116	65
50.3584	-76.6566	65
50.6846	-76.3157	65
48.4454	-78.9034	65
50.7273	-77.1395	65
49.524	-78.4337	65
49.466	-76.3735	65
49.5573	-79.278	65
49.5615	-78.7152	65
49.486	-78.3603	65
50.2586	-76.3067	65
51.6283	-75.8622	65
48.8417	-78.5053	65
48.6749	-78.4723	65
49.8765	-76.531	65
49.5648	-76.1629	65
50.1551	-75.8306	65
50.1553	-75.8295	65
48.5303	-77.4475	65
49.4226	-76.366	65
49.4218	-76.3657	65
48.6676	-77.7066	65
48.6686	-78.8256	65
49.2916	-76.8794	65
49.5807	-77.0948	65
51.1362	-74.0634	65
49.8212	-74.9923	65
49.3927	-75.5385	65
50.6555	-74.1886	65
49.1493	-76.1692	65
48.3342	-76.4395	65
48.5967	-75.9949	65
48.4241	-76.5858	65
48.5795	-75.3977	65
49.5391	-74.089	65
48.2991	-75.3915	65
50.5019	-74.3567	65
48.9945	-74.7636	65
51.0315	-77.8779	64
50.2184	-77.5775	64
49.5446	-75.321	64
49.8777	-74.6213	64
49.1264	-75.3666	64
48.5806	-75.0164	64
48.3281	-75.4329	64
50.568	-78.6103	63
50.9086	-77.8369	63
50.9071	-77.8377	63
50.9233	-77.133	63
50.0357	-78.2328	63
51.3431	-77.1209	63
49.7894	-77.6606	63
49.4637	-78.5353	63
49.4616	-78.5221	63
48.0106	-77.75	63
49.9889	-77.2549	63
49.6201	-76.1298	63
48.0218	-77.5475	63
50.6486	-75.3163	63
48.9649	-75.1329	63
48.9301	-74.0432	63
49.094	-74.6655	63
50.6043	-78.6464	62
50.8136	-77.8643	62
50.1172	-78.8829	62
50.0514	-78.8822	62
50.9219	-77.1283	62
50.7961	-77.339	62
49.9206	-78.2203	62
50.2814	-77.573	62
50.4727	-78.2864	62
49.8904	-78.6548	62
49.4012	-79.0101	62
50.0071	-76.5509	62
48.7175	-78.1097	62
48.8366	-78.1867	62
49.4564	-78.5188	62
48.2726	-77.7736	62
48.2188	-78.4412	62
50.6477	-75.4886	62
50.1191	-75.0772	62
49.5651	-75.3723	62
48.3467	-76.2677	62
48.3552	-76.4331	62
50.6282	-76.0096	62
48.3604	-75.4617	62
50.1195	-74.106	62
49.0145	-75.2289	62
48.2155	-75.4951	62
51.4777	-78.6533	61
51.1502	-79.1166	61
51.129	-77.5286	61
50.2541	-77.9063	61
48.4489	-79.2181	61
48.2837	-79.4668	61
49.3989	-78.8546	61
48.1081	-78.5511	61
50.7922	-74.7264	61
49.9821	-74.5727	61
48.4739	-76.1001	61
50.8349	-78.8757	60
50.8538	-77.8047	60
51.126	-77.5338	60
51.8343	-76.1939	60
50.742	-77.3632	60
50.2488	-77.8053	60
50.1114	-78.4358	60
51.0103	-77.6158	60
50.2682	-79.3276	60
49.98	-77.5724	60
49.9156	-78.4381	60
49.8	-78.1636	60
49.4399	-79.0036	60
49.4327	-79.0034	60
49.6553	-78.531	60
49.4327	-79.0049	60
50.2488	-78.3445	60
49.7018	-78.3079	60
49.7713	-77.5901	60
49.6977	-78.309	60
49.4478	-76.322	60
49.4606	-78.5431	60
49.4696	-79.3463	60
48.8805	-79.3895	60
49.4625	-78.5378	60
49.4619	-78.5425	60
50.7019	-77.6868	60
49.2609	-79.2573	60
49.6645	-76.0311	60
48.1991	-78.1748	60
48.0581	-78.8074	60
48.361	-78.1444	60
49.4153	-76.4407	60
48.339	-78.057	60
48.6524	-78.5853	60
48.8224	-78.4702	60
48.4901	-77.3641	60
48.1001	-78.7005	60
48.7285	-78.6366	60
49.7928	-75.8526	60
48.0222	-77.8584	60
48.2213	-76.7531	60
49.0915	-76.5382	60
48.8334	-75.6493	60
49.3038	-74.1342	60
49.2182	-74.4798	60
49.1975	-75.779	60
48.5241	-75.2802	60
48.509	-75.4601	60
49.2442	-75.2383	60
49.0141	-76.0121	60
48.7302	-75.3623	60
48.0786	-75.8739	60
48.0918	-75.8623	60
50.372	-78.8133	59
48.2201	-77.8362	59
48.287	-77.4749	59
49.6767	-75.6567	59
48.8197	-77.7065	59
49.5414	-76.9731	59
50.5272	-74.5191	59
50.5356	-78.0864	58
50.3115	-78.3502	58
50.1271	-78.8303	58
50.9723	-77.633	58
50.3571	-76.6578	58
50.0007	-78.558	58
49.4515	-78.5067	58
48.0121	-77.8078	58
49.2932	-76.0566	58
49.8817	-76.7907	57
50.232	-77.1271	57
50.5231	-76.4603	57
49.7336	-78.1148	57
48.7272	-78.9327	57
49.452	-78.5096	57
49.6115	-76.1285	57
49.7773	-75.6557	57
48.3211	-77.8933	57
48.08	-75.3536	57
51.0167	-77.7662	56
50.7393	-76.9569	56
51.0144	-77.768	56
50.4935	-76.693	56
49.8091	-78.5909	56
48.5176	-77.1585	56
49.6828	-75.6289	56
48.316	-77.1542	56
49.7246	-74.9693	56
50.8259	-75.9226	56
48.1814	-75.5226	56
50.658	-78.6355	55
51.7028	-77.3782	55
51.234	-77.2743	55
51.2477	-77.4906	55
50.3662	-78.7554	55
50.2723	-79.3909	55
49.8869	-79.4279	55
50.2501	-77.7997	55
50.5174	-77.9002	55
50.2075	-78.247	55
49.9176	-78.8383	55
48.6721	-79.2565	55
49.548	-79.3123	55
50.9719	-77.6301	55
49.8027	-78.1678	55
49.541	-79.3184	55
50.4503	-77.1911	55
49.9852	-77.4416	55
50.3622	-76.6526	55
48.8852	-79.288	55
50.7663	-77.6154	55
50.028	-76.3116	55
48.6929	-79.1385	55
50.1064	-76.827	55
48.0821	-78.8179	55
49.4959	-79.3314	55
49.0919	-79.1051	55
48.8785	-78.9685	55
48.6117	-77.3346	55
48.8122	-78.1876	55
49.4541	-78.4988	55
48.5528	-77.414	55
48.6075	-78.3218	55
48.1483	-77.1299	55
48.2999	-77.1334	55
49.6693	-75.6711	55
49.8387	-75.8132	55
50.177	-75.9235	55
48.1514	-77.1341	55
48.6382	-77.9055	55
49.9862	-75.4643	55
48.0936	-76.8445	55
49.5443	-74.5489	55
49.8945	-74.2917	55
49.1466	-76.3295	55
48.964	-75.5683	55
49.0284	-75.3383	55
48.4691	-76.1004	55
48.3093	-75.9873	55
50.504	-74.3713	55
48.5245	-75.2952	55
48.4434	-75.5403	55
48.9688	-74.2723	55
48.4326	-74.7619	55
50.0922	-74.0423	55
48.6339	-75.1411	55
48.2518	-75.2876	55
48.2777	-75.7354	55
50.6351	-74.9118	55
48.0691	-75.8531	55
49.1723	-74.6768	55
48.0381	-76.2066	55
50.3481	-74.2277	55
50.1	-78.4566	54
50.75	-77.7333	54
50.0936	-77.5676	54
49.5263	-79.0053	54
48.3405	-78.6965	54
48.7019	-77.1748	54
49.4569	-78.5195	54
48.3618	-78.1446	54
48.0131	-77.8057	54
48.4165	-77.0768	54
50.6811	-75.8394	54
48.9887	-75.4392	54
51.1472	-79.1128	53
49.905	-77.7611	53
50.0762	-79.1105	53
50.6639	-76.5628	53
48.7981	-79.3362	53
49.783	-76.2608	53
50.6167	-77.5663	53
49.4533	-78.5118	53
48.6179	-77.3149	53
49.4568	-78.518	53
49.028	-79.3957	53
50.7663	-75.9603	53
49.8854	-75.0631	53
48.0015	-75.5809	53
50.3671	-79.0108	52
50.3832	-79.333	52
51.3533	-76.8317	52
50.6167	-77.932	52
49.9016	-78.8378	52
50.2968	-78.5667	52
49.877	-76.7998	52
50.2501	-78.3491	52
49.1177	-77.1811	52
50.0458	-77.6111	52
50.4671	-77.867	52
49.4561	-78.5289	52
49.4556	-78.5177	52
48.2666	-78.0389	52
51.9704	-75.6163	52
49.4552	-78.4984	52
48.5296	-77.454	52
48.085	-78.1934	52
49.4616	-75.397	52
49.8264	-75.6087	52
49.9192	-75.048	52
49.1116	-75.2932	52
48.5325	-75.7274	52
48.7243	-76.6057	52
49.251	-75.0467	52
48.5756	-74.8237	52
48.8954	-75.4411	52
49.6682	-74.2365	52
51.1992	-77.5823	51
49.8331	-78.6754	51
49.4218	-79.0039	51
49.3946	-75.2299	51
49.3146	-75.1174	51
49.0413	-75.1763	51
51.8942	-78.1769	50
50.8362	-78.8836	50
50.4071	-78.9389	50
50.678	-78.188	50
50.6826	-77.7906	50
50.2669	-79.3896	50
50.6725	-78.1879	50
50.2733	-79.3913	50
50.4185	-78.2988	50
50.6766	-77.7892	50
50.8836	-77.2665	50
50.2962	-78.5554	50
49.979	-77.4391	50
50.1128	-79.0102	50
50.026	-78.0672	50
51.0055	-77.1046	50
49.5583	-79.3767	50
50.1645	-77.6371	50
51.1428	-76.6237	50
50.1089	-78.4516	50
49.7328	-76.7061	50
49.6796	-77.7089	50
49.8013	-78.9061	50
48.4363	-79.3607	50
49.5728	-78.9856	50
49.5229	-78.9975	50
49.4192	-79.0026	50
50.9714	-77.6261	50
50.9709	-77.6224	50
49.5323	-79.0089	50
50.5229	-76.4583	50
49.5381	-79.3216	50
49.7309	-78.1187	50
49.9129	-77.9147	50
48.0298	-78.7118	50
49.9107	-78.8394	50
49.0551	-77.0636	50
49.7839	-76.2617	50
50.6042	-77.5718	50
49.5742	-78.379	50
50.2586	-76.7888	50
49.8571	-76.3091	50
49.0801	-79.227	50
48.9672	-79.1141	50
51.0203	-76.3147	50
49.4609	-78.5331	50
48.3929	-79.026	50
48.6406	-77.2565	50
49.4597	-78.5184	50
48.5977	-77.4287	50
50.2588	-76.304	50
48.6293	-77.2677	50
48.7644	-77.6197	50
48.6979	-77.1811	50
49.8773	-76.5309	50
48.585	-77.3308	50
48.5944	-78.5598	50
48.1684	-77.5544	50
48.5828	-77.6	50
48.0609	-78.8054	50
48.1529	-78.0595	50
50.4899	-76.184	50
48.6543	-78.5859	50
48.9555	-78.8997	50
48.0575	-77.1635	50
49.0943	-78.606	50
49.615	-76.1291	50
49.4811	-75.4178	50
49.0283	-79.397	50
48.086	-78.1948	50
48.3008	-77.1936	50
48.5558	-76.9731	50
50.9343	-75.4442	50
48.1056	-78.4803	50
49.6638	-75.0493	50
48.3807	-77.8777	50
50.3197	-75.2299	50
48.8554	-76.7694	50
49.0483	-76.2274	50
49.5459	-74.5489	50
49.7037	-75.7137	50
50.5618	-74.0309	50
50.281	-74.5816	50
49.0337	-75.3926	50
48.8666	-76.6165	50
50.7116	-74.8918	50
48.3953	-75.6952	50
49.161	-75.0689	50
48.5635	-75.4814	50
48.5843	-75.4865	50
48.342	-75.5242	50
48.3395	-75.5155	50
48.3953	-75.4454	50
48.6573	-75.2633	50
48.1954	-75.0804	50
48.3142	-74.6282	50
49.7979	-74.1477	50
48.9237	-75.2483	50
48.7517	-75.086	50
48.2419	-74.8537	50
49.0524	-74.6501	50
48.993	-74.8109	50
48.0983	-75.7808	50
50.5668	-74.4487	50
48.95	-74.8163	50
48.6551	-76.4452	50
49.2926	-74.6295	50
49.8059	-79.439	49
50.0954	-77.5698	49
49.8846	-76.7904	49
50.6191	-77.7209	49
51.2397	-76.3656	49
49.46	-78.5244	49
48.2193	-77.8345	49
48.3485	-77.0536	49
48.8332	-75.7321	49
50.0884	-75.1334	49
51.1568	-78.4448	48
50.2635	-78.9842	48
50.9053	-77.8383	48
49.8063	-79.4464	48
49.5529	-79.3089	48
49.8223	-78.6962	48
48.6376	-79.4724	48
49.1165	-77.1822	48
50.3523	-76.6326	48
49.0495	-79.1736	48
49.4543	-78.5264	48
49.4599	-78.523	48
48.6698	-77.0976	48
50.4685	-77.5639	48
48.5298	-79.0434	48
49.4319	-77.1288	48
50.793	-74.8695	48
49.0917	-76.5317	48
49.3152	-75.1157	48
50.9412	-75.3679	48
49.6414	-74.3339	48
49.0623	-75.3655	48
49.0421	-75.177	48
48.474	-74.8339	48
51.4288	-79.0509	47
51.9102	-77.3915	47
51.8863	-76.6772	47
50.1513	-78.9269	47
50.4225	-78.3043	47
49.8369	-78.6772	47
49.8473	-77.754	47
49.8228	-78.6974	47
49.6012	-78.9857	47
50.3091	-77.6808	47
50.557	-77.5552	47
49.8004	-78.8283	47
49.4654	-78.5306	47
48.9162	-77.9571	47
49.4568	-78.526	47
49.4051	-77.2111	47
48.782	-77.7153	47
48.0076	-77.7658	47
48.667	-77.7076	47
49.6679	-75.6738	47
48.5701	-77.6599	47
50.9234	-76.2473	47
50.1728	-74.1221	47
49.1118	-74.9549	47
50.371	-78.8142	46
50.6796	-78.1881	46
50.0513	-78.8898	46
50.1471	-79.2041	46
51.7007	-76.5709	46
49.7947	-76.9183	46
49.8022	-78.9063	46
48.651	-79.5029	46
48.8071	-78.8223	46
49.4555	-78.5296	46
49.4574	-78.5257	46
49.4149	-77.2144	46
48.1725	-78.375	46
49.2549	-74.9232	46
48.6352	-75.1513	46
50.8354	-78.8785	45
50.1506	-78.926	45
50.8167	-77.8667	45
49.9654	-78.9162	45
50.0667	-79.0616	45
51.0051	-76.5188	45
50.5614	-77.7149	45
50.1504	-79.195	45
50.1755	-77.1723	45
50.8579	-77.653	45
50.8551	-77.6536	45
50.032	-79.4189	45
50.6161	-77.9258	45
49.2359	-77.1112	45
51.017	-77.1168	45
49.5884	-78.9765	45
48.6534	-79.5026	45
48.3788	-78.7895	45
50.6844	-76.3177	45
51.3246	-76.2897	45
49.6172	-78.9649	45
49.9145	-77.9161	45
49.8822	-76.53	45
48.6463	-79.1684	45
49.4826	-76.764	45
49.3137	-77.8796	45
50.5588	-77.162	45
48.9341	-77.187	45
48.6503	-77.4999	45
49.334	-78.7341	45
49.4552	-78.517	45
48.6106	-77.4672	45
48.658	-78.8916	45
49.4523	-78.5058	45
48.2158	-77.827	45
48.2165	-77.8285	45
48.1581	-78.0499	45
48.81	-78.1879	45
48.1059	-77.6883	45
49.2111	-77.5553	45
50.0599	-76.0668	45
49.45	-76.4675	45
49.0953	-79.0957	45
49.4667	-78.5313	45
48.3431	-78.194	45
50.7378	-76.4449	45
49.2243	-76.7155	45
48.5299	-77.4515	45
48.5296	-77.3045	45
48.232	-78.7009	45
48.011	-77.748	45
48.5246	-77.2855	45
50.2242	-76.2349	45
50.8475	-75.7949	45
48.0934	-78.3815	45
48.3147	-77.1544	45
48.1161	-78.5007	45
49.9856	-75.4653	45
48.0547	-78.5416	45
48.3512	-77.7321	45
48.1749	-76.7248	45
49.0429	-76.2224	45
48.865	-76.7561	45
50.9568	-74.4922	45
49.903	-74.2864	45
48.4182	-77.85	45
48.8355	-75.6386	45
48.8703	-76.6161	45
49.0558	-74.2024	45
48.5809	-75.3977	45
48.5452	-75.2367	45
48.8451	-75.8877	45
48.9978	-75.4363	45
48.342	-74.6653	45
48.3106	-74.9229	45
48.3945	-75.4596	45
50.5675	-74.5668	45
48.543	-75.244	45
48.7148	-75.0725	45
48.2936	-74.8486	45
48.3017	-74.8557	45
49.0185	-74.2656	45
48.2587	-75.3707	45
48.9372	-74.1454	45
51.835	-76.1929	44
50.751	-77.7277	44
48.1068	-77.6881	44
49.4546	-78.5002	44
49.4672	-78.5315	44
50.0083	-76.564	44
48.8246	-76.8167	44
49.8357	-75.81	44
49.8254	-75.6093	44
49.5508	-77.0379	44
49.357	-74.991	44
51.5759	-74.5035	44
49.2686	-74.2712	44
49.6884	-74.3646	44
49.8868	-75.0641	44
50.2618	-78.9839	43
51.4941	-76.9795	43
51.3535	-76.8332	43
50.904	-77.8388	43
50.7392	-76.954	43
49.7308	-78.2125	43
51.0341	-77.4928	43
49.7956	-76.9095	43
49.9163	-78.4359	43
49.6801	-77.7647	43
50.5107	-77.6963	43
50.7061	-76.2681	43
49.8017	-78.8335	43
49.0509	-79.1275	43
49.4529	-78.5091	43
48.8682	-79.1427	43
48.9675	-79.1002	43
48.4099	-78.4119	43
49.4675	-78.5301	43
49.8168	-75.3464	43
49.5779	-77.0944	43
50.2954	-76.2297	43
50.2254	-75.2349	43
50.8245	-74.8398	43
49.2155	-74.1474	43
48.581	-75.0217	43
48.4853	-74.7602	43
48.0077	-75.4189	43
48.2992	-75.3895	43
51.1705	-77.4001	42
50.15	-78.925	42
51.1212	-76.8367	42
50.9824	-76.8461	42
50.1481	-79.2013	42
50.2826	-77.5656	42
50.1778	-77.2849	42
50.6642	-77.1479	42
50.1919	-77.1102	42
49.6792	-77.771	42
49.8502	-77.7506	42
49.5528	-79.3183	42
50.5848	-76.3881	42
48.4392	-78.6346	42
51.1027	-76.466	42
50.402	-76.4167	42
49.2758	-79.4783	42
49.8583	-76.3089	42
48.8005	-78.0835	42
49.7125	-75.9339	42
50.8583	-75.9374	42
50.1533	-75.8421	42
48.9	-77.7712	42
51.6129	-75.0659	42
48.1002	-78.3821	42
50.957	-74.4899	42
50.8493	-74.616	42
49.1001	-76.2501	42
49.6402	-74.333	42
48.4685	-75.7551	42
50.34	-74.3532	42
48.2703	-75.6149	42
51.722	-77.8486	41
50.3776	-78.8092	41
51.122	-76.8383	41
50.3489	-78.3557	41
50.9187	-77.1175	41
50.2555	-77.9013	41
49.8018	-78.9049	41
49.5711	-78.988	41
50.2691	-76.7972	41
50.3102	-78.1552	41
49.4536	-78.5158	41
48.4728	-77.181	41
49.8619	-75.7782	41
50.6534	-75.4627	41
48.1756	-76.7278	41
49.0942	-75.8813	41
48.041	-76.6241	41
48.3136	-75.2693	41
51.0532	-79.2975	40
50.7348	-79.1892	40
50.7996	-78.1695	40
51.3299	-77.0165	40
51.2309	-77.2707	40
50.6545	-77.9009	40
50.0982	-78.1797	40
51.0236	-76.6797	40
50.4173	-77.6829	40
51.0141	-77.616	40
49.8324	-78.6747	40
49.9602	-76.5996	40
49.4138	-78.9984	40
49.6888	-79.0145	40
50.4711	-76.8045	40
49.4129	-78.9989	40
49.529	-79.0036	40
49.5069	-78.9974	40
49.6937	-79.0147	40
50.5134	-77.4576	40
50.2544	-76.7958	40
49.6531	-78.5367	40
49.9367	-76.5786	40
49.5568	-79.2934	40
50.1521	-76.8122	40
50.3546	-76.5466	40
49.0105	-76.9442	40
50.4822	-77.1187	40
50.2606	-76.8003	40
48.7963	-79.3356	40
49.6754	-75.9709	40
49.4438	-76.3357	40
49.335	-77.1295	40
49.5786	-78.0818	40
50.6976	-76.2623	40
49.6324	-76.7669	40
48.5106	-78.4357	40
50.1055	-76.8275	40
50.4759	-77.5718	40
48.8594	-77.5793	40
50.582	-77.5319	40
48.9943	-78.9344	40
48.7076	-77.8871	40
48.8052	-78.1375	40
49.4568	-78.5149	40
49.6212	-76.306	40
48.8773	-78.9674	40
48.8611	-77.1232	40
49.4952	-76.0613	40
49.4664	-78.5296	40
48.6685	-77.0819	40
49.487	-76.2209	40
49.6208	-76.3073	40
48.6375	-78.1348	40
48.7828	-77.2838	40
49.4665	-77.2749	40
49.6228	-76.0115	40
48.6325	-77.6309	40
48.9005	-77.0366	40
48.6331	-78.3717	40
48.9007	-77.039	40
49.3028	-79.1197	40
49.5612	-76.1599	40
50.1536	-75.8406	40
48.8363	-78.5156	40
48.3485	-77.4114	40
48.5172	-79.1393	40
48.5828	-77.9177	40
48.1394	-78.1724	40
48.6953	-76.8731	40
49.4401	-75.5523	40
48.1001	-78.3836	40
49.2336	-76.3908	40
48.1048	-78.5431	40
49.7998	-75.8473	40
50.0184	-75.5066	40
51.3604	-75.0393	40
50.8164	-75.083	40
48.3812	-77.8796	40
48.3402	-77.7505	40
48.847	-76.7864	40
49.4027	-75.5296	40
50.9625	-75.451	40
48.3219	-77.8996	40
49.5387	-74.5489	40
48.4029	-77.9181	40
49.5412	-74.5489	40
49.9121	-74.4473	40
49.8816	-75.0605	40
50.7402	-74.0782	40
49.25	-75.0525	40
48.4742	-74.9821	40
49.1686	-74.0713	40
48.7499	-76.5494	40
49.0883	-74.0817	40
50.0907	-74.0432	40
48.9676	-74.2731	40
49.0955	-74.2055	40
48.8037	-76.3213	40
48.106	-75.2248	40
50.2188	-74.0446	40
50.649	-75.0344	40
48.9667	-76.0969	40
49.0404	-74.5707	40
48.1575	-75.806	40
48.9732	-74.2984	40
48.101	-75.7708	40
48.897	-74.217	40
50.3478	-74.2259	40
48.0512	-76.1944	40
50.932	-78.2164	39
50.6566	-78.6309	39
51.2901	-77.3976	39
51.0197	-76.6092	39
50.9206	-77.1239	39
49.8315	-78.6739	39
50.8162	-77.768	39
50.6077	-77.1139	39
50.7876	-77.6275	39
50.3117	-78.3493	39
49.8552	-78.0883	39
49.5728	-78.9886	39
49.9374	-76.5769	39
48.8519	-79.4814	39
49.6941	-78.931	39
50.6013	-77.5708	39
48.804	-77.4892	39
49.0513	-79.2066	39
48.9801	-77.9544	39
49.4654	-78.5299	39
51.2575	-76.5398	39
49.4666	-78.5291	39
49.4729	-76.0799	39
48.6673	-78.4336	39
48.0879	-77.0447	39
[truncated: 11,945 more rows]
